# Supplementary material for: Gene Mapping via Bulked Segregant RNA-Seq (BSR-Seq)
Source: PLoS One. 2012 May 7;7(5):e36406. doi: 10.1371/journal.pone.0036406 (PMC3346754; doi:10.1371/journal.pone.0036406)
Supplement: Table S5 — provides the read counting information for each of both alleles in the mutant and the non-mutant. (XLS) [file pone.0036406.s009.xls]

## Sheet: TableS5.SNP.txt
Table S5. Allele counts in the mutant pool and the non-mutant pool
Table S5 provides the read counting information for each of both alleles in the mutant and the non-mutant.
Chr	Position	SNP1	SNP2	WT1count	WT2count	Mut1count	Mut2count
chr0	6233101	G	A	5	2	2	1
chr0	6232618	G	A	9	6	5	2
chr0	3496814	A	G	1	1	3	3
chr0	631476	A	G	2	1	6	5
chr0	4849654	A	G	2	1	3	2
chr0	529316	T	A	3	3	7	0
chr0	414638	G	T	12	8	3	3
chr0	6018242	T	C	29	11	16	3
chr0	414637	T	C	15	6	3	1
chr0	4093487	C	T	5	3	5	1
chr0	3170627	T	C	6	3	5	4
chr0	8528100	T	C	5	1	1	3
chr0	6169607	A	C	7	3	7	10
chr0	4089833	G	A	7	2	2	2
chr0	6168637	C	A	2	1	6	5
chr0	4851322	C	T	4	3	1	0
chr0	3171094	T	C	3	0	2	5
chr0	6006999	A	C	9	3	3	0
chr0	713468	A	G	5	2	3	2
chr0	3170689	G	C	0	3	4	0
chr0	11978379	A	T	3	3	1	0
chr0	4850267	A	G	10	2	2	2
chr0	6233348	C	T	1	0	2	3
chr0	6168877	A	C	1	0	4	4
chr0	523097	T	C	6	3	3	1
chr0	8528084	T	A	5	1	1	4
chr0	3170654	C	T	5	0	4	3
chr0	3170842	C	T	1	1	3	3
chr0	6018273	C	G	31	11	12	2
chr0	3170320	T	C	8	4	6	6
chr0	3171214	T	A	11	3	1	1
chr0	6232306	C	G	2	2	3	1
chr0	533000	T	A	4	0	0	3
chr0	396942	G	T	7	2	0	1
chr0	706764	A	G	3	3	9	1
chr0	3171126	G	T	3	2	2	1
chr0	505106	G	C	8	2	3	2
chr0	3171152	C	T	6	2	2	3
chr0	6004280	A	T	21	14	10	12
chr0	618956	T	A	4	4	3	0
chr0	496193	T	A	7	0	3	3
chr0	6232744	T	C	1	2	5	3
chr0	6232579	C	A	7	3	1	2
chr0	751927	T	A	11	2	2	2
chr0	6018067	T	C	7	1	7	3
chr0	3170479	C	G	1	0	3	3
chr0	8528077	T	C	0	5	5	0
chr0	6169582	C	A	8	5	11	11
chr0	374015	G	T	6	1	2	2
chr0	4093560	C	T	2	0	4	3
chr0	861469	T	C	4	0	0	3
chr0	4851203	A	G	6	1	2	3
chr0	5010831	A	G	4	2	0	1
chr0	5170769	C	G	5	2	7	2
chr0	529318	G	C	3	3	8	0
chr0	3171044	C	A	10	1	2	2
chr0	505104	T	C	9	2	3	2
chr0	3170639	C	A	2	3	9	0
chr0	523098	G	T	6	3	3	2
chr0	3170618	A	G	3	4	4	2
chr0	4851092	T	G	5	4	1	2
chr0	8528025	G	A	4	0	0	3
chr0	13875379	A	G	2	2	1	1
chr0	753358	G	A	7	3	8	2
chr0	4851341	T	G	5	3	1	1
chr0	2648697	A	T	3	0	1	3
chr0	3170314	C	T	9	3	8	5
chr0	6232717	T	C	2	2	5	2
chr0	6005619	G	T	2	1	3	3
chr10	148379863	T	C	1	2	3	1
chr10	83362365	T	C	32	12	29	8
chr10	76406656	G	A	4	0	4	4
chr10	44201394	T	A	18	14	31	17
chr10	123736871	A	C	15	5	7	9
chr10	147142177	T	G	10	1	7	9
chr10	68697625	A	G	41	16	45	44
chr10	137376901	A	G	3	4	4	0
chr10	131651934	G	A	8	2	2	2
chr10	79069546	G	C	37	8	34	18
chr10	144828490	C	G	12	9	13	12
chr10	1888654	G	T	21	16	19	17
chr10	146680015	G	A	9	3	3	1
chr10	18717945	A	C	1	3	3	0
chr10	1216719	G	C	3	3	3	1
chr10	115742247	C	T	21	3	7	5
chr10	89906393	T	C	55	38	60	37
chr10	45940181	G	A	185	147	144	147
chr10	141549980	C	G	41	10	56	26
chr10	117797016	T	C	5	3	7	3
chr10	144159961	G	A	2	1	3	3
chr10	146242414	T	A	2	1	3	2
chr10	122971926	A	G	8	2	6	5
chr10	133675322	G	A	5	3	4	2
chr10	1443771	G	T	3	2	3	2
chr10	137306090	G	C	9	1	3	3
chr10	144752442	G	A	68	49	64	39
chr10	141283441	T	C	5	5	5	3
chr10	138524724	T	G	9	3	4	5
chr10	138245795	T	C	17	4	5	2
chr10	22176940	T	C	2	2	3	1
chr10	2687316	T	G	7	4	4	2
chr10	147957237	T	C	4	4	2	0
chr10	140706076	T	C	14	7	4	1
chr10	137120389	A	G	5	4	4	3
chr10	144171956	A	C	96	53	55	51
chr10	88489943	C	G	1	2	8	6
chr10	86997865	T	G	23	8	32	20
chr10	44201352	C	T	15	6	18	14
chr10	146226078	A	G	5	11	14	7
chr10	63598905	G	A	6	3	3	1
chr10	132026177	A	G	2	2	12	4
chr10	112964165	T	C	5	1	1	3
chr10	142863056	T	A	2	7	6	0
chr10	142655241	G	C	12	8	21	10
chr10	104895219	A	C	11	4	21	13
chr10	77497193	G	A	29	11	8	13
chr10	9836694	A	T	0	1	7	2
chr10	123253306	C	G	49	26	40	19
chr10	145675944	G	A	8	3	0	4
chr10	1918478	G	T	13	11	21	8
chr10	22855226	T	C	9	3	3	3
chr10	147000019	A	C	3	1	6	2
chr10	138238439	C	A	9	8	6	2
chr10	25322688	C	T	8	1	2	4
chr10	142504170	A	G	14	12	8	9
chr10	144173024	A	G	115	84	106	83
chr10	139485333	A	T	3	3	1	0
chr10	4263122	T	G	1	0	5	3
chr10	72889099	G	C	3	3	1	0
chr10	117372637	T	G	9	4	2	4
chr10	74683391	T	C	17	13	4	6
chr10	15454751	G	A	3	2	0	1
chr10	146226049	G	A	10	4	14	16
chr10	76327245	C	T	3	2	1	2
chr10	43744700	C	T	9	13	14	6
chr10	75519138	C	A	6	5	5	4
chr10	12983284	A	C	9	13	13	7
chr10	146860084	A	G	22	11	17	24
chr10	146690298	C	T	10	4	6	2
chr10	147820592	A	G	2	2	2	1
chr10	88528454	C	T	17	16	7	4
chr10	9132938	C	T	2	2	2	1
chr10	147430653	G	C	113	125	233	104
chr10	124795049	G	C	12	11	6	6
chr10	86319445	A	T	5	4	1	0
chr10	142461302	G	A	19	3	3	9
chr10	141880957	T	C	1	2	3	1
chr10	148094593	C	T	1	0	7	5
chr10	144677399	A	G	39	40	24	19
chr10	76229638	T	C	56	51	79	61
chr10	138239558	A	G	1	7	8	1
chr10	147132959	T	G	14	12	13	3
chr10	118309489	C	T	12	3	7	2
chr10	4403730	A	G	9	6	1	0
chr10	123363268	A	G	7	0	4	3
chr10	42371984	C	T	12	5	11	4
chr10	57530487	G	C	9	2	12	10
chr10	141970458	A	C	3	3	5	2
chr10	102159265	G	A	16	12	4	3
chr10	125807523	T	C	7	2	4	3
chr10	107641714	T	C	23	10	15	13
chr10	88111936	C	T	7	12	9	1
chr10	146941712	G	A	19	18	9	8
chr10	12662990	G	A	4	1	2	3
chr10	87005641	T	G	2	2	6	2
chr10	8336080	A	G	20	14	17	18
chr10	137306693	C	A	1	2	15	6
chr10	88530785	G	A	27	7	15	9
chr10	81948501	G	C	37	24	26	26
chr10	147384894	G	C	7	3	11	7
chr10	137119647	A	G	4	3	2	1
chr10	141242316	C	T	3	0	5	3
chr10	132173596	A	T	5	6	1	0
chr10	136800574	G	C	10	7	25	6
chr10	1932152	C	A	6	5	11	4
chr10	20152890	C	G	4	1	3	3
chr10	135928293	T	C	3	2	6	4
chr10	128486407	C	T	29	34	32	16
chr10	147980501	T	C	2	2	2	1
chr10	129971854	C	T	3	3	0	0
chr10	117132099	A	C	2	2	3	1
chr10	112966856	G	A	1	3	4	2
chr10	128502518	C	T	5	0	1	4
chr10	66088938	G	A	11	6	10	2
chr10	76229422	C	T	132	106	113	61
chr10	4262934	C	G	10	1	14	5
chr10	139623231	C	T	4	2	3	3
chr10	84145921	A	G	4	1	1	3
chr10	109633619	T	G	15	15	18	17
chr10	5011286	A	G	2	2	2	1
chr10	2690774	A	T	5	1	0	3
chr10	144549923	G	A	4	5	7	1
chr10	41355210	C	G	6	0	5	3
chr10	20750004	G	A	8	4	5	5
chr10	146690850	G	T	2	0	5	3
chr10	143998232	A	G	6	1	2	3
chr10	133655775	T	C	3	1	5	6
chr10	5118505	A	G	4	2	3	2
chr10	1499948	A	G	2	3	5	4
chr10	146206850	A	G	2	2	4	2
chr10	144172316	T	G	62	50	104	100
chr10	144240537	G	C	3	2	13	9
chr10	143959826	T	G	21	6	5	3
chr10	142504084	C	G	6	5	7	3
chr10	116671187	G	A	30	31	34	17
chr10	41364484	A	G	2	4	3	1
chr10	132248114	C	T	12	8	6	10
chr10	85540785	C	A	8	5	18	14
chr10	26137690	G	A	4	3	3	0
chr10	136799386	A	G	8	4	7	10
chr10	23086577	T	C	8	5	4	3
chr10	1940458	T	C	8	3	0	0
chr10	123254678	C	T	2	0	3	3
chr10	629404	C	A	3	1	7	3
chr10	138239724	T	C	14	3	5	5
chr10	62855514	C	T	2	3	5	3
chr10	22151915	A	G	5	3	1	1
chr10	96753697	T	G	9	4	5	4
chr10	79832516	A	G	0	1	9	3
chr10	116668498	A	C	2	1	3	4
chr10	635720	A	G	3	0	1	4
chr10	132148240	A	G	2	5	15	5
chr10	146021586	G	A	6	0	4	4
chr10	106671608	A	G	5	2	3	2
chr10	25322549	T	C	8	4	5	2
chr10	138123538	A	G	27	30	19	16
chr10	1743323	A	G	3	3	4	0
chr10	129100087	C	T	10	8	8	3
chr10	35907905	G	A	2	3	5	4
chr10	148089790	A	G	15	2	35	32
chr10	137136367	G	A	5	1	2	2
chr10	145681266	G	C	0	3	8	1
chr10	83325856	A	C	11	3	9	3
chr10	117591413	A	G	2	4	4	0
chr10	77913151	G	A	5	0	4	7
chr10	132248043	G	C	8	3	3	5
chr10	20753724	G	A	18	10	5	4
chr10	99119227	C	A	7	1	6	5
chr10	1216732	T	C	3	4	7	3
chr10	147117039	A	G	1	5	5	1
chr10	5384565	C	T	45	15	27	22
chr10	138123485	A	G	40	28	27	25
chr10	89906772	C	T	71	55	86	68
chr10	75633380	G	A	4	2	2	1
chr10	43933521	A	G	1	0	2	3
chr10	42271320	C	T	7	6	2	1
chr10	79834490	G	C	0	0	3	3
chr10	13546564	A	C	5	0	1	4
chr10	86998232	G	C	10	10	17	8
chr10	3691362	A	G	464	139	388	98
chr10	40691165	A	C	4	5	6	2
chr10	144305873	G	T	0	0	5	5
chr10	130171628	T	C	5	2	6	8
chr10	109633145	T	A	40	35	21	13
chr10	4220004	T	C	58	38	22	22
chr10	57530593	T	C	3	2	7	2
chr10	11881911	C	A	4	4	0	0
chr10	78940950	C	T	5	5	7	0
chr10	14700908	G	T	21	2	15	7
chr10	131629923	A	G	8	6	7	6
chr10	85401203	G	A	6	10	12	8
chr10	14502810	G	C	3	2	3	1
chr10	23085789	G	A	9	4	6	3
chr10	41366472	G	A	4	2	5	3
chr10	147134774	C	G	4	0	0	4
chr10	146203278	C	A	1	2	4	1
chr10	102158282	C	G	2	3	4	1
chr10	20744968	T	C	6	3	5	4
chr10	112508590	A	T	0	5	6	0
chr10	117958077	G	A	8	2	1	3
chr10	126995594	C	A	8	2	2	1
chr10	98579592	T	C	1	2	3	2
chr10	128595772	C	T	2	2	1	1
chr10	21437563	T	C	3	1	1	2
chr10	76406355	C	T	9	3	2	0
chr10	1741448	G	T	6	2	2	1
chr10	771615	T	C	5	6	5	2
chr10	4117994	C	T	4	3	11	5
chr10	15878726	T	G	32	29	91	85
chr10	90391356	A	G	3	3	17	10
chr10	138123251	T	C	31	19	17	26
chr10	132895399	G	A	86	76	74	24
chr10	132026751	T	C	6	0	3	5
chr10	142461824	C	G	14	1	9	6
chr10	120539849	C	G	3	0	1	4
chr10	113627662	G	A	3	5	2	0
chr10	141290122	A	C	3	2	3	2
chr10	147757103	C	T	3	4	4	3
chr10	77559274	T	A	5	4	4	0
chr10	5169544	G	A	41	27	55	60
chr10	144830015	C	G	13	3	11	5
chr10	139623228	C	T	4	2	4	4
chr10	4193130	A	G	5	9	9	2
chr10	4199374	T	C	29	23	11	15
chr10	87003952	G	C	11	11	17	14
chr10	148392114	A	G	4	3	4	2
chr10	18714268	A	G	15	4	8	2
chr10	144172439	G	T	85	66	75	93
chr10	109633904	G	A	16	3	0	2
chr10	70051717	A	G	28	21	18	22
chr10	5230980	A	G	2	0	4	4
chr10	147377613	T	C	12	1	7	4
chr10	147134727	C	T	96	54	80	94
chr10	134771768	C	A	0	0	8	5
chr10	141316637	C	A	6	3	4	0
chr10	23012705	T	C	5	4	4	3
chr10	13062401	G	A	2	0	2	3
chr10	117380350	T	A	9	6	9	6
chr10	132894762	A	G	26	19	27	9
chr10	1947889	A	G	3	3	3	1
chr10	144025956	C	T	4	2	2	2
chr10	137655963	T	G	2	0	2	3
chr10	128062292	T	C	1	1	2	2
chr10	103846061	A	C	10	3	4	5
chr10	10632016	A	G	1	1	4	2
chr10	23087332	A	C	5	1	2	2
chr10	142461266	T	C	22	9	7	12
chr10	74639504	G	C	0	0	4	3
chr10	127694865	T	C	6	4	7	3
chr10	85738077	G	A	6	4	7	3
chr10	79836309	C	G	4	2	4	4
chr10	24956143	A	T	9	3	3	0
chr10	20153031	G	T	6	5	10	8
chr10	144752459	C	T	61	24	60	25
chr10	10167970	C	T	9	5	7	4
chr10	28364010	A	G	212	192	144	160
chr10	129046860	A	G	3	4	4	3
chr10	86998654	A	T	4	0	3	4
chr10	8692164	G	C	15	2	8	6
chr10	145612305	C	T	10	3	15	8
chr10	23406595	A	G	3	1	8	3
chr10	141549779	G	C	1	2	12	9
chr10	148126842	C	T	1	4	4	1
chr10	118310128	C	A	2	2	2	1
chr10	66088995	T	C	21	8	8	12
chr10	145035260	A	T	12	1	14	10
chr10	5426993	C	T	6	2	6	1
chr10	123123465	G	A	1	1	8	2
chr10	146676614	C	A	6	0	5	3
chr10	137305973	C	T	5	2	3	5
chr10	76228072	C	T	18	14	10	4
chr10	76230328	A	G	147	82	174	107
chr10	109627944	G	T	3	0	5	3
chr10	142504781	A	T	9	9	8	5
chr10	80652985	A	G	0	3	3	0
chr10	22857209	G	A	2	2	11	8
chr10	5427019	A	G	6	3	5	0
chr10	138238050	C	T	16	6	10	7
chr10	119562929	T	C	2	0	2	3
chr10	5234649	A	G	30	14	19	10
chr10	142517982	T	A	1	3	3	1
chr10	137132212	T	C	1	5	7	0
chr10	66323155	A	G	7	2	10	7
chr10	1741661	T	G	7	3	2	3
chr10	46920256	A	G	234	191	158	156
chr10	10278575	A	G	7	3	0	3
chr10	146227032	G	C	27	9	6	13
chr10	16552322	G	A	6	3	1	1
chr10	148437896	A	G	4	0	5	4
chr10	96217453	C	G	2	1	3	3
chr10	16266554	C	G	5	2	8	7
chr10	138300900	G	C	3	6	6	1
chr10	113508941	T	C	11	1	13	5
chr10	145741080	G	T	76	31	45	22
chr10	66088497	G	A	13	0	6	5
chr10	44079403	A	C	28	11	35	39
chr10	66088358	G	T	6	1	4	2
chr10	98564619	T	C	8	3	2	5
chr10	85486688	C	T	1	1	3	3
chr10	146535094	A	C	3	0	6	5
chr10	106296682	C	A	7	2	1	1
chr10	23406650	C	T	4	3	8	5
chr10	144830362	C	T	8	8	9	7
chr10	66088164	A	G	12	10	9	10
chr10	141211050	C	T	1	3	7	0
chr10	106291034	T	G	4	1	5	4
chr10	142655068	C	A	19	11	9	9
chr10	124794775	T	C	11	13	7	2
chr10	86320496	T	G	41	34	37	22
chr10	64873532	T	C	7	7	3	0
chr10	1920401	G	A	44	23	29	8
chr10	131651729	C	A	12	9	7	5
chr10	146228866	T	C	13	6	4	2
chr10	146228619	G	A	7	0	1	4
chr10	128203329	C	T	4	1	0	2
chr10	142649903	C	G	10	2	26	14
chr10	99236734	G	C	9	5	4	3
chr10	90397691	C	A	6	3	12	5
chr10	122971993	C	G	0	0	7	3
chr10	75521325	G	C	12	9	10	6
chr10	1935319	A	G	11	7	17	15
chr10	145353532	A	G	12	0	3	4
chr10	89336079	C	T	2	0	5	4
chr10	147133874	C	A	12	4	6	3
chr10	70048902	T	C	27	14	24	24
chr10	127698508	A	G	9	1	2	9
chr10	23230850	T	C	4	0	2	3
chr10	143577723	C	T	5	3	2	0
chr10	138122929	C	G	12	7	8	9
chr10	123368678	C	T	16	9	9	5
chr10	146587848	T	C	7	0	4	3
chr10	13062554	T	A	4	5	2	0
chr10	114496245	C	T	8	2	5	6
chr10	144752616	C	T	82	32	80	18
chr10	104906846	A	G	4	2	6	2
chr10	68697462	T	C	76	20	54	16
chr10	15035000	A	C	3	3	3	1
chr10	122972798	G	A	9	1	4	3
chr10	88490072	A	G	3	0	2	3
chr10	2148430	T	G	8	1	4	7
chr10	17721879	C	A	3	2	2	1
chr10	3544182	T	C	4	4	3	0
chr10	138245473	G	A	23	5	9	8
chr10	142461257	G	A	20	8	8	11
chr10	24578017	C	T	17	10	7	4
chr10	132248900	G	C	6	2	4	4
chr10	146540501	A	G	4	3	3	2
chr10	79831327	G	C	13	9	27	14
chr10	8347621	G	A	4	2	0	1
chr10	147377668	T	C	16	12	7	5
chr10	98573148	C	T	6	3	2	2
chr10	89336128	A	G	3	2	8	2
chr10	70051042	C	A	40	32	18	25
chr10	134034971	A	C	1	0	2	3
chr10	148442982	T	C	1	0	2	3
chr10	137840400	A	G	11	17	16	5
chr10	74681274	C	T	7	0	10	5
chr10	5387122	G	A	19	9	10	14
chr10	89658705	T	C	8	2	5	5
chr10	4516903	A	G	13	6	2	1
chr10	146850511	A	T	1	0	2	3
chr10	28364079	A	G	355	254	260	296
chr10	122559	A	C	20	13	19	6
chr10	146540460	A	G	7	3	6	2
chr10	146587795	G	A	4	4	4	4
chr10	122103952	A	G	2	1	6	2
chr10	42270723	C	A	1	0	2	3
chr10	2115823	C	T	2	5	6	2
chr10	117626702	C	T	11	10	1	0
chr10	134058612	C	T	11	15	17	9
chr10	85092340	T	C	151	108	37	33
chr10	32491933	C	T	3	3	5	0
chr10	89906706	A	G	50	46	58	60
chr10	48767503	A	T	12	1	0	2
chr10	13545258	A	G	2	9	12	5
chr10	94958275	C	T	2	0	1	3
chr10	76455322	C	T	9	3	2	6
chr10	4117846	A	G	4	6	6	1
chr10	142647574	C	T	20	6	13	5
chr10	42270334	T	C	4	3	2	2
chr10	24578020	T	A	22	13	9	11
chr10	23263634	G	C	49	50	61	44
chr10	1216245	G	T	9	3	2	6
chr10	5118010	C	T	10	4	1	2
chr10	141018498	C	A	6	3	7	1
chr10	138300689	T	C	0	1	9	3
chr10	126993937	C	A	3	2	5	2
chr10	42270404	T	C	2	3	1	0
chr10	138444619	A	G	458	92	351	160
chr10	87003730	A	G	23	9	28	13
chr10	144174948	A	T	24	10	85	44
chr10	60030151	A	C	19	13	14	13
chr10	129045670	A	G	8	2	1	3
chr10	98564846	A	G	9	4	2	2
chr10	143999897	T	C	1	3	4	2
chr10	122666563	T	A	1	1	3	2
chr10	117797091	C	A	0	0	4	4
chr10	642051	T	C	13	1	12	7
chr10	79841544	T	C	3	2	3	2
chr10	77913112	G	T	7	2	5	2
chr10	1209218	T	C	3	0	1	4
chr10	137655976	T	C	2	0	2	3
chr10	146870436	C	A	7	5	4	4
chr10	25299339	T	C	14	6	1	6
chr10	146932376	G	A	1	0	3	3
chr10	8919169	A	C	16	11	4	0
chr10	130170691	G	T	4	2	2	3
chr10	141823184	T	A	5	3	4	0
chr10	146238441	A	G	7	7	7	6
chr10	140707847	A	G	2	2	4	1
chr10	23264223	G	C	69	50	54	55
chr10	138245062	G	A	5	5	3	2
chr10	18710671	T	C	2	2	5	3
chr10	147426557	C	G	2	2	3	2
chr10	144549897	C	T	4	1	5	6
chr10	62066584	A	C	132	80	134	99
chr10	21436682	T	C	0	4	7	1
chr10	123252987	A	G	4	2	0	1
chr10	112410648	T	C	13	9	14	4
chr10	131626044	C	G	6	6	6	2
chr10	88602586	C	T	6	2	7	2
chr10	46919518	A	C	7	3	8	1
chr10	86998011	T	C	26	12	15	25
chr10	142648452	C	T	9	8	5	3
chr10	4263428	C	G	1	2	14	5
chr10	130458208	A	G	15	14	10	7
chr10	23012771	T	C	9	1	4	4
chr10	3598361	G	T	5	7	4	0
chr10	78940937	A	G	3	1	6	3
chr10	88529818	G	T	12	7	12	4
chr10	146242382	G	T	4	2	4	3
chr10	85540812	A	C	6	9	24	18
chr10	76229995	C	T	11	3	2	6
chr10	75521222	A	G	62	37	41	23
chr10	66088710	C	A	9	2	5	4
chr10	125600687	A	G	4	3	12	1
chr10	89840335	G	A	216	156	171	178
chr10	110091061	C	T	13	15	7	0
chr10	77090236	C	G	5	1	16	5
chr10	3518953	C	A	1	2	3	2
chr10	20425594	T	C	8	5	7	5
chr10	145035289	A	G	3	1	4	5
chr10	144240804	G	C	12	1	5	5
chr10	105659005	C	T	5	1	5	2
chr10	89907780	T	G	64	53	48	40
chr10	2655544	T	A	3	2	5	1
chr10	127465358	T	C	0	1	3	2
chr10	23230812	T	C	3	1	2	2
chr10	5170234	G	C	36	38	23	20
chr10	148332926	G	C	26	7	11	4
chr10	132894796	C	T	62	30	71	22
chr10	77500030	C	T	26	16	9	16
chr10	83325038	A	G	0	2	4	1
chr10	106670285	G	A	5	1	3	2
chr10	144010888	G	C	9	2	1	1
chr10	123490580	G	A	2	1	5	2
chr10	139486916	C	T	9	7	4	5
chr10	145739971	A	G	69	36	31	26
chr10	89894295	A	C	2	6	6	1
chr10	5385143	T	C	16	11	17	14
chr10	133326170	C	T	6	4	3	0
chr10	111258499	T	C	3	0	2	4
chr10	83363189	A	C	51	23	43	11
chr10	137841612	G	A	9	5	0	1
chr10	146587675	C	T	7	2	3	1
chr10	76930883	T	C	8	3	9	3
chr10	117372691	T	A	5	0	3	4
chr10	94526139	G	A	5	3	4	3
chr10	90392206	A	G	11	4	3	0
chr10	146021494	T	A	7	2	3	3
chr10	87006294	A	G	10	0	2	4
chr10	144828683	T	C	10	6	9	9
chr10	139616943	C	G	3	2	1	1
chr10	5169657	G	C	18	22	35	21
chr10	128595793	A	T	2	2	1	1
chr10	65386343	A	T	4	0	1	4
chr10	1918664	G	A	11	3	4	1
chr10	147134402	A	T	7	4	5	2
chr10	57530594	A	C	4	2	8	2
chr10	147485828	T	G	51	28	97	74
chr10	93982938	A	G	11	6	4	5
chr10	137384729	C	T	4	2	2	3
chr10	126540770	G	A	6	4	4	2
chr10	108963958	A	G	8	0	4	3
chr10	126913197	T	G	0	0	4	3
chr10	147006034	T	C	40	12	32	9
chr10	148381959	T	G	7	0	3	5
chr10	29857736	C	T	8	7	2	0
chr10	145740858	C	A	83	43	48	47
chr10	134058200	T	A	12	4	3	4
chr10	147132480	G	T	115	122	89	82
chr10	132946709	C	G	1	1	5	3
chr10	118311911	A	G	8	4	3	5
chr10	144240764	A	G	3	2	5	6
chr10	146785475	A	C	2	3	5	2
chr10	141563119	C	T	20	18	18	11
chr10	1921676	C	G	40	29	23	10
chr10	145628993	T	C	7	3	3	4
chr10	76231419	A	G	10	2	2	1
chr10	77087576	T	A	11	5	10	7
chr10	57529809	T	G	221	211	351	267
chr10	1887916	T	A	17	13	9	1
chr10	83325566	A	C	147	107	273	160
chr10	126914371	T	A	7	10	18	13
chr10	116613468	C	T	9	3	0	1
chr10	9087433	G	C	8	6	9	3
chr10	9142959	T	C	2	3	3	0
chr10	42372079	T	G	11	3	1	3
chr10	133678427	G	A	10	10	17	14
chr10	125807723	C	T	8	7	4	2
chr10	107641687	C	T	21	14	20	14
chr10	77087733	G	A	4	3	13	8
chr10	4221213	T	C	40	46	39	28
chr10	19563004	G	T	10	4	11	6
chr10	88489824	G	A	2	1	2	2
chr10	134555565	G	C	5	6	7	5
chr10	8927858	T	C	12	1	2	3
chr10	79831199	C	G	6	5	13	4
chr10	2655194	T	C	0	3	5	0
chr10	44201109	C	T	4	3	7	4
chr10	1920100	C	A	27	12	25	14
chr10	104124984	C	T	6	14	11	1
chr10	143998434	A	G	5	5	3	2
chr10	132896042	A	G	52	40	39	9
chr10	114292612	A	C	5	11	12	4
chr10	123737322	T	C	22	11	22	18
chr10	140702558	G	T	12	6	1	4
chr10	109725478	T	A	4	3	20	7
chr10	20153042	G	A	6	6	5	5
chr10	131632198	G	A	0	1	5	3
chr10	641983	G	A	18	6	6	0
chr10	139485423	A	T	5	1	2	5
chr10	146681574	C	G	3	0	1	3
chr10	117795725	T	C	3	2	4	3
chr10	145739554	G	C	63	22	57	14
chr10	104900730	C	T	8	2	8	7
chr10	20746701	T	C	14	15	11	1
chr10	133329442	A	G	4	3	4	2
chr10	72888930	T	C	4	4	4	2
chr10	133439321	T	A	3	2	4	1
chr10	99364733	C	G	7	4	5	5
chr10	78935474	G	A	6	0	4	3
chr10	64294563	C	A	3	2	4	1
chr10	148126882	A	C	4	2	2	2
chr10	138300561	C	A	2	3	3	1
chr10	20742826	G	T	12	4	2	2
chr10	106970955	G	A	10	6	11	11
chr10	141140450	C	T	2	1	3	3
chr10	76231408	G	A	9	2	1	2
chr10	1932044	G	A	7	1	2	4
chr10	113627226	A	C	3	2	4	2
chr10	110028897	C	A	6	3	17	15
chr10	74680836	C	T	4	3	5	2
chr10	136799292	A	G	13	4	12	7
chr10	83360511	A	G	9	11	9	2
chr10	30167928	C	T	4	1	1	2
chr10	142647585	A	T	23	6	14	6
chr10	101606056	A	G	11	4	5	0
chr10	9087769	A	G	24	15	38	18
chr10	85093239	A	T	3	2	1	1
chr10	98564604	T	C	5	5	4	1
chr10	139487026	G	A	5	5	5	4
chr10	106109578	T	C	4	5	3	2
chr10	4517480	G	T	33	6	33	13
chr10	117380417	C	G	10	5	12	8
chr10	104906057	A	G	0	0	4	4
chr10	66406257	A	G	6	4	10	6
chr10	130452072	G	T	8	1	0	2
chr10	146228700	C	G	8	3	8	8
chr10	88111495	G	A	4	0	3	4
chr10	2716270	A	C	2	0	4	3
chr10	79836042	T	C	5	5	12	11
chr10	131793424	C	T	6	1	4	5
chr10	137135114	T	G	5	2	1	2
chr10	129046944	T	G	5	3	8	1
chr10	106971004	A	G	4	6	9	2
chr10	3624151	G	A	3	3	3	2
chr10	42369840	C	G	9	4	3	3
chr10	7646467	C	A	10	4	5	5
chr10	131631381	C	T	2	2	4	2
chr10	146687027	G	A	4	4	3	2
chr10	113986455	G	T	7	5	24	22
chr10	44079421	C	T	25	6	34	33
chr10	22149115	G	T	7	0	1	3
chr10	5169379	G	T	18	13	15	13
chr10	141291295	G	A	4	2	3	4
chr10	132650326	C	G	7	2	1	2
chr10	141801496	G	C	4	0	4	4
chr10	89906568	T	A	36	43	50	43
chr10	132878106	A	C	4	2	3	1
chr10	147132513	C	T	84	91	57	41
chr10	134058540	C	T	17	10	8	8
chr10	64870568	G	A	1	0	6	4
chr10	102361764	A	G	5	4	9	2
chr10	141242326	G	A	3	0	3	3
chr10	42270341	T	G	4	3	2	2
chr10	61607826	T	C	4	3	1	0
chr10	147005911	C	A	61	18	22	16
chr10	96711981	G	A	23	8	10	6
chr10	108963805	A	G	4	6	11	5
chr10	87004553	C	A	4	0	10	8
chr10	132026517	C	G	15	5	41	16
chr10	144752112	G	C	66	43	62	30
chr10	102158387	T	C	8	1	8	3
chr10	136548666	C	A	5	0	5	4
chr10	113550098	C	G	14	9	5	2
chr10	139142158	T	C	0	2	8	2
chr10	29857633	T	C	10	6	6	4
chr10	144681524	C	T	3	0	11	7
chr10	85540269	T	C	37	14	49	14
chr10	22856635	C	T	4	1	4	4
chr10	148209684	A	G	14	9	13	4
chr10	133677727	G	A	13	11	10	6
chr10	146870248	A	C	11	5	4	5
chr10	131651704	T	C	8	5	7	3
chr10	5253643	A	C	6	2	6	1
chr10	90391081	C	A	17	8	9	15
chr10	132897128	T	C	85	29	38	41
chr10	11828224	C	T	6	4	6	2
chr10	147135282	G	A	6	3	4	0
chr10	144550070	A	G	15	8	7	5
chr10	113986349	C	A	18	16	19	16
chr10	23408686	T	C	7	7	7	3
chr10	129911345	C	T	3	0	5	3
chr10	132946713	G	C	1	1	4	2
chr10	131628921	A	G	18	6	11	4
chr10	117131977	A	G	2	2	2	2
chr10	2692372	G	A	11	0	4	4
chr10	20451429	T	A	31	13	27	12
chr10	147820914	A	C	14	19	9	3
chr10	1216689	G	C	3	0	6	4
chr10	22853167	A	C	6	0	2	4
chr10	118311874	T	C	8	1	2	4
chr10	639826	A	T	11	3	7	5
chr10	62062924	C	T	194	201	289	205
chr10	89660031	C	T	10	0	1	3
chr10	66490855	G	A	7	6	5	4
chr10	123493366	C	T	14	12	36	17
chr10	10168099	C	G	2	3	7	5
chr10	43743254	C	T	5	1	6	8
chr10	142145426	T	C	1	0	3	3
chr10	114496326	T	C	0	1	6	3
chr10	18715173	G	C	26	18	26	15
chr10	132990337	C	A	3	3	4	4
chr10	133349908	G	T	1	3	5	2
chr10	29855878	T	C	11	9	3	5
chr10	76227758	G	A	37	8	44	23
chr10	132148323	T	G	2	2	9	1
chr10	136799329	A	G	8	9	6	4
chr10	83999260	T	C	4	2	0	1
chr10	144160060	T	C	4	2	8	5
chr10	146208066	T	C	2	2	1	1
chr10	1210060	C	T	7	17	22	10
chr10	1952480	C	T	7	1	11	7
chr10	147118906	C	T	8	1	9	5
chr10	134132530	A	G	0	3	6	0
chr10	146235514	C	T	5	1	3	2
chr10	129931057	A	T	11	4	7	2
chr10	45940852	T	C	648	494	510	360
chr10	47706850	T	G	5	3	1	0
chr10	99121323	C	T	6	2	1	3
chr10	130006132	C	T	8	3	2	1
chr10	132895107	G	T	5	0	0	4
chr10	145667838	T	C	6	5	2	0
chr10	138123317	C	A	19	21	23	20
chr10	64873369	G	T	19	12	9	7
chr10	148199701	A	C	1	0	11	9
chr10	70048844	G	C	9	7	15	17
chr10	79841724	A	G	9	4	2	4
chr10	13688537	G	T	7	9	6	2
chr10	123845887	A	G	3	0	1	4
chr10	1935581	C	T	18	11	14	15
chr10	132149236	A	C	3	3	0	0
chr10	144677435	A	G	41	25	22	23
chr10	1948401	A	C	4	1	0	2
chr10	115742699	T	A	4	3	0	1
chr10	132026789	C	T	10	16	17	7
chr10	83363068	C	G	51	24	48	31
chr10	113543733	A	G	13	1	2	3
chr10	134767036	T	G	4	0	1	3
chr10	5253507	G	A	31	30	29	27
chr10	83324855	A	C	73	69	80	60
chr10	10855737	G	C	6	2	9	7
chr10	4221434	T	G	27	31	23	18
chr10	140658769	C	G	4	3	5	2
chr10	131651716	C	T	10	8	7	5
chr10	129046735	C	T	5	3	5	3
chr10	27481080	T	G	4	3	1	1
chr10	4193121	C	A	5	8	7	1
chr10	2687306	C	T	5	4	4	2
chr10	4221251	T	C	46	43	34	26
chr10	10633708	T	C	4	2	2	2
chr10	146745569	G	A	0	0	5	3
chr10	146784428	A	G	14	9	1	5
chr10	120540030	A	T	6	3	3	2
chr10	146225683	C	T	9	3	8	3
chr10	106671559	G	C	3	4	3	0
chr10	8398599	C	T	52	23	98	60
chr10	137306957	C	A	12	19	12	5
chr10	144748958	C	T	49	16	43	19
chr10	144162018	T	C	4	0	8	5
chr10	141562884	G	A	21	23	23	21
chr10	4404686	A	T	7	2	0	3
chr10	88111704	C	T	7	1	2	2
chr10	1496318	C	T	8	6	12	8
chr10	43744800	T	C	4	2	3	5
chr10	40691172	G	A	4	5	6	2
chr10	62064074	A	G	159	120	205	236
chr10	76459965	G	T	19	10	5	10
chr10	148091388	G	T	7	1	2	2
chr10	146850730	C	T	4	0	0	3
chr10	145630940	T	G	25	5	12	5
chr10	9144141	C	T	3	3	1	1
chr10	48091204	G	A	2	2	3	1
chr10	142648076	C	T	37	25	27	15
chr10	137306827	C	T	13	1	4	7
chr10	28367768	A	G	360	384	398	305
chr10	147489246	T	C	62	32	74	48
chr10	1888597	C	G	23	12	53	61
chr10	20451597	C	T	6	3	3	0
chr10	143998255	T	A	6	0	1	4
chr10	135955954	A	G	0	3	4	1
chr10	40060864	C	T	4	4	4	1
chr10	138524736	G	A	10	3	4	4
chr10	1211880	A	G	9	9	6	3
chr10	1887960	T	C	10	10	8	1
chr10	2686246	C	G	3	6	6	1
chr10	23405819	C	T	3	2	3	2
chr10	113983490	T	C	10	4	4	2
chr10	109724413	A	C	3	4	1	0
chr10	146727197	A	G	0	1	3	2
chr10	77494714	G	A	6	2	14	5
chr10	143959954	A	C	3	3	1	0
chr10	75492482	A	G	7	1	5	4
chr10	131630621	C	G	25	7	1	10
chr10	146207391	T	A	1	0	4	3
chr10	131628209	G	A	9	3	6	5
chr10	146232276	A	G	4	3	3	3
chr10	8950851	A	C	17	16	22	9
chr10	5269839	G	A	1	1	5	3
chr10	146237699	C	G	3	0	4	3
chr10	2543325	G	C	1	5	8	3
chr10	126995595	A	C	8	2	0	1
chr10	127946414	G	A	19	15	34	25
chr10	113508593	T	C	14	1	4	4
chr10	120287	A	C	11	7	6	1
chr10	88111497	A	G	4	0	4	4
chr10	89354393	A	G	2	0	2	3
chr10	21765656	C	A	6	5	7	3
chr10	87004558	G	T	9	9	8	7
chr10	44201097	C	T	5	3	15	4
chr10	40057116	G	A	1	0	4	4
chr10	147430038	A	G	66	61	58	47
chr10	16265038	G	T	2	2	7	3
chr10	89658941	T	C	11	4	2	5
chr10	133678752	A	T	6	2	4	3
chr10	148089326	C	T	7	3	17	8
chr10	63025980	T	G	6	2	1	1
chr10	8952325	A	T	1	6	6	1
chr10	84163234	A	C	2	2	3	1
chr10	148198842	G	C	4	0	5	4
chr10	66321926	C	A	26	21	12	7
chr10	131631344	T	C	5	4	1	2
chr10	122972312	C	T	5	0	6	3
chr10	1741070	A	G	7	2	1	2
chr10	117626834	A	G	6	10	10	1
chr10	5118124	C	T	5	4	2	3
chr10	148436094	T	A	3	2	13	8
chr10	148391774	G	A	6	2	9	7
chr10	147758801	G	T	7	1	5	2
chr10	117372720	T	G	0	2	4	1
chr10	95185628	G	A	28	26	21	17
chr10	137384718	T	C	2	3	2	1
chr10	4199375	T	C	29	19	12	17
chr10	104895299	C	G	6	17	29	11
chr10	101763484	A	C	3	1	2	2
chr10	134771598	G	C	2	0	4	3
chr10	75519146	G	C	25	15	11	16
chr10	12805938	T	G	4	2	2	2
chr10	147385073	A	G	9	0	4	7
chr10	144549958	T	C	7	4	8	1
chr10	62063681	G	T	4	3	3	2
chr10	25966022	G	C	3	9	21	11
chr10	99120058	G	A	6	0	4	4
chr10	145655777	A	G	5	3	0	1
chr10	85401025	G	A	8	10	13	4
chr10	147430647	G	A	133	121	240	100
chr10	125957133	T	C	3	2	1	2
chr10	109725529	C	T	14	8	26	17
chr10	4986080	G	T	10	4	11	4
chr10	147485939	C	T	86	75	141	127
chr10	3526455	T	C	3	0	2	3
chr10	1211627	A	G	1	5	18	4
chr10	116668541	A	C	26	16	44	25
chr10	68852922	C	T	26	17	46	51
chr10	147486503	G	A	98	46	112	76
chr10	29856694	T	C	4	10	9	2
chr10	87003778	G	C	24	15	24	21
chr10	140556614	A	C	13	9	7	7
chr10	147261734	G	A	2	1	1	2
chr10	117365344	C	G	4	0	1	4
chr10	45940335	T	C	42	20	37	19
chr10	99120993	T	C	17	12	16	20
chr10	1443789	G	C	3	2	5	3
chr10	10281861	T	G	4	0	4	5
chr10	117365547	T	C	6	2	0	2
chr10	6188603	G	T	10	3	1	0
chr10	117797175	T	G	6	2	2	3
chr10	114293102	A	T	18	12	7	4
chr10	62064531	G	C	150	109	189	122
chr10	134436559	C	G	6	4	1	1
chr10	82063824	A	G	6	5	6	1
chr10	1948260	A	G	2	3	2	0
chr10	640145	C	A	2	2	6	6
chr10	149305967	A	G	0	3	4	0
chr10	146228715	A	G	8	6	10	8
chr10	134061905	A	G	1	1	3	2
chr10	87005824	T	A	4	1	5	4
chr10	148379773	A	G	3	2	1	1
chr10	25773679	T	C	22	18	12	12
chr10	146677749	C	T	1	1	3	2
chr10	1888504	C	T	31	19	28	17
chr10	146554189	A	C	4	3	6	3
chr10	120239	T	C	8	8	4	3
chr10	132148042	A	T	0	3	6	3
chr10	138244851	G	C	12	8	5	0
chr10	77913404	T	C	5	3	2	4
chr10	19563435	A	T	6	0	4	4
chr10	96712032	C	T	6	2	2	3
chr10	111262946	C	T	6	9	7	3
chr10	145669496	T	A	7	0	1	4
chr10	99119014	T	C	5	1	3	2
chr10	13605700	C	A	14	7	12	7
chr10	23372749	A	C	3	1	5	4
chr10	15288247	T	C	8	2	4	2
chr10	148200035	G	A	18	8	7	8
chr10	66322084	G	A	21	5	12	7
chr10	13602237	A	C	8	3	8	5
chr10	109542560	A	C	8	3	1	1
chr10	81944461	T	C	29	30	28	24
chr10	146587805	A	G	4	4	4	2
chr10	42372162	C	T	16	1	3	4
chr10	2655419	A	C	3	1	9	3
chr10	116831501	G	A	5	2	2	3
chr10	120539983	A	G	6	4	2	0
chr10	75520755	T	C	43	34	35	36
chr10	21435582	A	G	2	0	5	4
chr10	133678185	A	G	3	4	7	5
chr10	135214279	G	A	3	1	1	2
chr10	12805383	T	C	5	3	1	2
chr10	30340367	A	T	10	2	9	4
chr10	89658596	T	C	7	6	6	1
chr10	113157319	C	G	7	1	0	3
chr10	148372729	A	G	18	3	9	8
chr10	77909837	T	G	3	3	3	2
chr10	23399716	C	G	5	5	5	4
chr10	141579815	A	T	3	3	5	3
chr10	144172142	A	G	41	39	130	102
chr10	148372483	G	T	18	10	20	3
chr10	89907429	C	T	3	2	1	1
chr10	89906372	G	A	40	34	48	35
chr10	147430662	T	C	104	117	241	101
chr10	14822228	C	G	34	11	31	8
chr10	87714528	T	C	5	3	6	4
chr10	51524638	G	A	6	0	0	3
chr10	128460654	C	T	5	3	2	1
chr10	144160254	C	G	5	5	6	4
chr10	9834682	C	T	6	3	3	0
chr10	143312770	C	G	9	0	2	5
chr10	16425033	C	T	1	0	2	3
chr10	23408705	T	C	3	2	3	3
chr10	134058098	T	C	9	5	1	1
chr10	8687301	G	T	9	2	10	3
chr10	23230848	C	G	5	1	3	2
chr10	76231479	C	G	4	3	3	1
chr10	9087811	A	G	8	4	16	18
chr10	10168108	T	C	2	2	5	4
chr10	47707012	C	T	26	19	23	18
chr10	125601082	G	C	5	2	0	2
chr10	8912961	G	A	6	2	3	3
chr10	114292573	T	G	13	10	23	19
chr10	89911065	G	A	10	4	1	0
chr10	79831741	T	C	13	12	25	17
chr10	147136022	A	G	4	4	3	3
chr10	141271868	A	G	23	5	5	3
chr10	146870327	A	G	3	2	6	2
chr10	123493367	C	T	13	11	37	18
chr10	148381102	A	G	4	3	1	0
chr10	10158589	C	T	2	2	3	2
chr10	145739553	G	T	66	20	54	15
chr10	134062077	C	T	4	0	2	4
chr10	84725855	G	T	4	2	4	3
chr10	138237175	T	C	2	1	3	2
chr10	138238267	G	A	6	8	6	4
chr10	133678729	G	A	2	1	3	2
chr10	23013489	A	G	8	1	4	2
chr10	113628812	A	C	7	2	5	1
chr10	79069522	C	T	35	17	33	18
chr10	13062580	A	T	2	3	8	2
chr10	147621529	G	A	8	2	4	4
chr10	1887956	T	C	10	8	8	1
chr10	20753172	C	A	10	7	6	8
chr10	25773638	A	G	20	12	39	11
chr10	4088472	G	A	3	1	4	3
chr10	62066282	G	A	81	78	175	158
chr10	113511502	A	C	3	1	18	10
chr10	109542821	A	G	3	1	3	2
chr10	137306648	G	C	10	2	8	9
chr10	13601982	G	A	6	2	4	2
chr10	9831133	C	T	5	1	1	3
chr10	82114788	T	C	3	2	0	1
chr10	145038617	T	C	25	34	26	16
chr10	129100726	C	T	11	4	12	2
chr10	141880963	G	A	4	2	3	1
chr10	10282204	A	G	6	5	9	8
chr10	138758347	G	A	11	3	3	4
chr10	140703867	A	G	19	13	3	8
chr10	144549682	C	T	4	7	7	2
chr10	19563603	G	T	2	0	4	3
chr10	76930867	C	T	7	4	8	5
chr10	57566328	C	A	8	0	0	5
chr10	146932397	C	G	1	0	3	3
chr10	138237955	T	C	4	7	9	5
chr10	1712397	G	T	10	1	1	2
chr10	148033033	G	C	1	2	4	1
chr10	148200334	G	A	16	2	7	12
chr10	113157325	C	T	6	0	0	5
chr10	1210087	C	T	11	2	2	2
chr10	108963823	T	C	7	5	4	4
chr10	14095839	G	A	2	5	5	2
chr10	147385066	C	G	8	0	5	8
chr10	147133958	G	C	98	75	60	54
chr10	85092579	T	C	119	94	39	31
chr10	79069468	G	A	26	23	22	11
chr10	67042375	T	C	21	4	12	7
chr10	108204659	C	G	1	4	6	0
chr10	1920527	A	C	33	11	22	13
chr10	146690136	T	G	0	0	6	3
chr10	70920925	C	T	1	2	4	2
chr10	44200788	T	C	21	3	17	12
chr10	147132441	A	T	97	91	74	68
chr10	87005643	C	G	1	2	4	2
chr10	66405339	C	T	6	6	10	5
chr10	137306684	A	C	7	3	17	6
chr10	57530283	G	C	21	9	22	10
chr10	772323	G	C	6	3	3	5
chr10	148387020	G	A	13	6	7	4
chr10	29509540	C	A	3	5	13	7
chr10	146724001	G	A	4	1	6	5
chr10	116866172	G	T	5	5	3	2
chr10	16259864	A	G	4	1	5	4
chr10	75519507	T	C	27	30	44	32
chr10	1940479	T	C	4	3	0	0
chr10	145502796	C	T	8	4	2	0
chr10	116866101	A	C	3	8	6	1
chr10	147361618	T	G	6	2	0	1
chr10	146554138	A	G	10	4	4	5
chr10	138238463	C	T	12	9	4	3
chr10	131624535	T	C	6	1	8	8
chr10	146677767	G	T	1	1	3	2
chr10	144160024	T	C	8	2	10	3
chr10	70048451	C	T	22	21	10	4
chr10	90398184	A	C	13	5	2	2
chr10	45941023	A	C	733	488	291	239
chr10	8398618	A	T	15	3	24	22
chr10	12662999	C	A	2	3	5	0
chr10	77087595	T	C	8	2	9	6
chr10	62063080	T	G	11	8	14	11
chr10	24577908	G	A	8	10	11	8
chr10	146944139	G	T	18	5	6	6
chr10	113986393	C	A	10	8	15	13
chr10	77500944	T	A	3	4	2	0
chr10	129100753	G	A	3	6	6	1
chr10	8691956	G	A	13	4	26	11
chr10	629274	G	A	3	1	6	2
chr10	148491222	A	G	8	4	11	3
chr10	147133509	G	T	116	73	81	100
chr10	99121046	T	G	9	3	16	5
chr10	117634219	A	G	15	7	4	9
chr10	134133122	C	T	1	4	4	0
chr10	1933746	T	C	15	12	19	9
chr10	9747169	T	C	15	17	32	16
chr10	134636486	T	A	0	2	3	1
chr10	27482381	G	A	5	2	6	2
chr10	46815181	C	T	4	0	5	3
chr10	142842716	G	A	5	4	7	1
chr10	63025480	C	T	5	5	9	1
chr10	5254118	T	A	38	41	23	15
chr10	99471264	C	T	12	7	3	4
chr10	148090863	A	T	18	11	37	22
chr10	133656517	C	A	5	2	1	1
chr10	87004325	G	A	47	31	71	54
chr10	147578994	A	G	5	2	3	5
chr10	144681610	G	A	9	5	9	5
chr10	145038685	T	C	18	21	25	17
chr10	4191766	A	G	16	12	20	17
chr10	137132144	A	G	1	1	3	2
chr10	144159790	C	T	5	2	6	4
chr10	134037916	C	T	4	4	3	3
chr10	84725742	T	C	12	2	10	4
chr10	2148377	C	T	7	2	9	2
chr10	20148265	A	G	10	4	8	4
chr10	117372700	G	T	2	0	3	4
chr10	146943874	A	C	17	8	10	8
chr10	37562989	G	A	6	7	3	1
chr10	148332369	C	G	8	7	18	13
chr10	146206012	A	C	0	3	4	1
chr10	104900938	C	T	5	4	5	3
chr10	148122546	G	A	4	3	2	3
chr10	147377786	G	A	17	5	5	11
chr10	142840864	T	C	7	2	3	1
chr10	132248040	G	A	6	2	3	6
chr10	38504780	C	T	5	0	2	5
chr10	148487492	A	G	8	10	9	2
chr10	71119939	A	G	23	7	16	4
chr10	47749266	A	G	6	3	3	3
chr10	145735843	C	G	12	7	13	9
chr10	33747871	A	C	14	8	14	9
chr10	137132033	A	G	8	0	0	3
chr10	16425680	C	A	23	2	13	7
chr10	2687321	G	A	8	4	4	2
chr10	136548819	C	G	9	4	6	10
chr10	109632890	T	C	45	38	34	26
chr10	104905310	C	T	3	3	1	0
chr10	146235531	T	C	5	3	4	1
chr10	134133175	G	A	4	0	1	4
chr10	88112584	T	C	3	3	3	3
chr10	33746563	G	C	17	14	13	7
chr10	9836784	A	G	6	0	3	6
chr10	131625609	C	T	12	1	2	7
chr10	26089451	G	A	4	2	1	2
chr10	135955741	T	C	3	1	2	2
chr10	115742499	T	C	9	3	5	1
chr10	93982950	C	T	5	3	7	2
chr10	131795793	G	A	2	2	7	4
chr10	117373745	G	A	5	2	4	5
chr10	76229997	T	G	5	11	11	2
chr10	77910180	C	A	5	4	3	3
chr10	33747946	C	G	11	11	10	6
chr10	115865540	G	T	109	45	112	23
chr10	77093905	C	A	4	0	4	3
chr10	5253776	G	T	13	5	3	1
chr10	5169707	C	T	25	26	51	36
chr10	145894037	G	A	6	3	0	1
chr10	142461458	T	G	13	6	5	5
chr10	104124416	G	A	2	2	9	4
chr10	88111937	G	A	13	7	1	7
chr10	132897047	A	G	116	55	125	59
chr10	13602044	C	T	7	6	6	5
chr10	126995570	C	T	6	2	3	2
chr10	76932711	C	G	0	3	3	0
chr10	112508705	C	T	0	2	5	2
chr10	141290145	C	T	2	3	2	1
chr10	143724930	T	C	7	5	2	2
chr10	112409228	G	T	7	3	9	11
chr10	117627022	A	G	8	5	9	7
chr10	2655429	T	C	2	1	13	4
chr10	131651698	G	A	8	6	6	4
chr10	142435621	T	A	5	3	2	2
chr10	116613470	C	T	9	4	0	1
chr10	112409208	T	C	3	2	3	4
chr10	142460569	C	T	7	5	4	4
chr10	128211717	C	T	3	0	0	3
chr10	122014	A	G	10	9	8	6
chr10	147485504	T	C	43	42	63	51
chr10	134032879	G	A	3	3	2	1
chr10	104917266	C	T	3	2	8	1
chr10	142461647	G	A	7	1	7	4
chr10	33746671	A	G	13	9	9	5
chr10	140723206	T	G	6	1	5	3
chr10	37896028	A	C	4	0	0	3
chr10	123741203	A	G	0	3	5	1
chr10	107645560	C	A	9	7	7	6
chr10	113511673	G	T	12	5	6	7
chr10	642035	G	A	12	0	10	6
chr10	147623752	C	T	19	4	1	3
chr10	113511368	G	A	44	7	20	11
chr10	130004595	T	G	7	2	1	1
chr10	146680023	G	T	5	3	2	1
chr10	112753955	G	A	7	1	3	3
chr10	131630010	T	G	13	9	11	6
chr10	109534984	C	A	7	0	1	6
chr10	9143177	T	A	7	4	2	2
chr10	139487021	G	C	7	5	4	5
chr10	9144139	C	T	3	2	1	1
chr10	20173474	A	T	17	7	11	12
chr10	144160180	C	T	10	4	11	9
chr10	141588849	C	T	7	1	0	3
chr10	65791684	T	C	18	10	4	7
chr10	149306697	C	G	6	3	0	0
chr10	76231409	C	G	9	2	1	2
chr10	131620486	C	T	2	2	2	1
chr10	33620507	A	G	5	5	0	0
chr10	144085990	T	G	6	1	4	2
chr10	104906946	A	G	0	1	4	2
chr10	141287011	C	T	3	0	5	5
chr10	141323560	T	C	6	1	1	2
chr10	118308223	A	C	9	5	5	3
chr10	109206606	C	T	3	1	1	2
chr10	33747212	T	C	14	6	12	5
chr10	123121545	G	A	7	0	7	6
chr10	64871371	C	G	7	5	9	4
chr10	136548905	T	C	6	4	11	8
chr10	41581215	C	T	3	2	0	1
chr10	63599166	G	C	5	2	7	3
chr10	146225110	A	G	5	2	4	5
chr10	143955641	A	G	0	3	9	0
chr10	94526065	G	C	3	0	5	3
chr10	25300407	G	T	6	3	9	11
chr10	142647406	G	A	2	2	1	1
chr10	104895236	T	C	14	5	37	13
chr10	88045071	A	G	5	1	2	3
chr10	59445910	C	T	1	3	7	1
chr10	47760782	T	C	5	2	0	2
chr10	118310175	C	G	2	3	9	1
chr10	123053559	A	G	3	2	6	6
chr10	643630	G	A	11	14	13	10
chr10	117799248	C	T	15	5	13	13
chr10	112964322	C	T	4	2	0	1
chr10	2142605	C	G	2	1	2	2
chr10	13602277	G	A	10	5	6	7
chr10	129911490	A	G	3	2	8	5
chr10	113508668	A	C	5	1	7	7
chr10	126914372	A	C	9	3	12	5
chr10	132895045	G	C	28	27	35	23
chr10	147135142	G	A	4	3	1	0
chr10	112753960	T	C	4	3	4	0
chr10	109724235	G	C	4	3	6	4
chr10	132173551	C	T	4	4	2	1
chr10	20753657	C	T	4	1	4	6
chr10	148437507	C	T	11	9	10	7
chr10	120603628	A	G	1	0	3	3
chr10	22857185	T	G	10	3	13	4
chr10	146202928	A	C	2	1	2	3
chr10	143091487	T	G	1	1	4	2
chr10	144172787	G	C	127	117	125	119
chr10	88534709	A	G	8	10	13	5
chr10	19562802	G	T	26	30	38	32
chr10	20750865	G	A	9	2	4	9
chr10	123492184	C	G	15	7	12	13
chr10	122972061	A	T	9	3	3	4
chr10	16266920	C	G	34	24	102	69
chr10	8927857	A	T	10	1	3	3
chr10	140554690	G	C	13	9	8	5
chr10	100879185	C	G	3	3	5	3
chr10	109726018	C	T	16	10	4	5
chr10	85092609	A	G	139	114	39	32
chr10	76930835	G	A	6	6	5	5
chr10	60030205	T	C	12	3	13	13
chr10	144681798	G	A	2	3	2	0
chr10	83325367	C	G	89	73	100	112
chr10	142497754	T	A	4	4	2	2
chr10	147430923	C	A	202	172	504	341
chr10	25667814	T	C	3	2	5	1
chr10	76231965	G	A	79	18	39	16
chr10	117007496	C	T	10	14	12	5
chr10	109207258	G	A	4	3	1	1
chr10	35908211	A	C	3	4	3	0
chr10	147134403	T	G	3	4	3	2
chr10	146944178	A	G	7	8	14	6
chr10	148486840	T	G	5	10	17	12
chr10	83325826	A	T	84	25	80	33
chr10	112964681	G	A	5	3	4	1
chr10	9143174	G	A	7	5	2	2
chr10	89335252	G	A	6	1	0	4
chr10	62063210	G	A	160	180	249	219
chr10	76232036	T	C	71	43	68	46
chr10	13166537	T	C	4	4	4	4
chr10	147485593	G	T	79	47	146	108
chr10	99236740	T	C	9	5	3	4
chr10	112962776	C	G	8	1	0	3
chr10	72562105	C	T	5	3	2	0
chr10	143725459	T	A	4	3	3	3
chr10	139623038	G	A	6	2	3	1
chr10	131629958	C	T	16	12	10	6
chr10	77093652	C	T	14	16	17	4
chr10	148089853	A	G	12	5	28	20
chr10	146778564	C	A	1	1	6	3
chr10	137585376	T	G	6	1	4	2
chr10	1932139	A	G	6	3	11	3
chr10	4223687	T	G	19	19	29	14
chr10	77093661	G	A	17	14	18	2
chr10	138332488	T	A	7	2	5	1
chr10	98564369	G	A	2	4	7	0
chr10	1209978	A	T	5	3	2	2
chr10	141192540	G	C	13	4	0	1
chr10	3691841	T	C	156	53	99	29
chr10	141271854	A	T	15	8	6	4
chr10	86325952	C	A	9	4	9	3
chr10	64872859	A	G	14	6	9	6
chr10	147486782	G	A	108	115	139	125
chr10	2145079	C	A	2	2	2	1
chr10	147135274	T	C	5	4	2	2
chr10	147385193	C	T	1	3	4	1
chr10	147489439	G	A	38	28	68	34
chr10	77909337	G	A	0	2	3	1
chr10	147757086	T	A	3	3	6	0
chr10	140989844	A	C	25	16	19	22
chr10	109172029	C	T	4	5	21	5
chr10	148122650	C	T	6	4	6	7
chr10	147486881	G	A	90	58	119	133
chr10	45940995	G	A	630	191	323	126
chr10	79069328	C	G	10	3	5	1
chr10	109172038	G	T	4	5	15	3
chr10	146861938	G	A	8	5	4	4
chr10	66490661	G	A	5	2	2	1
chr10	21435696	T	C	2	1	3	3
chr10	77495605	C	G	14	3	2	7
chr10	88534681	T	C	7	4	16	4
chr10	124203487	G	T	3	4	1	0
chr10	12805946	T	C	5	2	2	2
chr10	131622197	T	A	2	3	4	0
chr10	35926383	G	A	3	0	6	8
chr10	128203356	T	A	3	4	5	0
chr10	21769699	T	A	0	4	6	0
chr10	149305987	C	T	9	0	1	4
chr10	101030531	T	C	2	1	3	2
chr10	23012650	A	G	10	8	8	6
chr10	41356986	G	A	2	0	6	3
chr10	137840717	G	A	5	3	6	5
chr10	629235	A	T	7	2	2	3
chr10	1921607	T	A	25	17	29	14
chr10	16264453	C	T	16	4	4	6
chr10	140554174	T	C	20	3	5	7
chr10	1211427	T	G	26	13	8	5
chr10	132897260	G	A	20	6	8	2
chr10	9143168	G	A	7	5	2	2
chr10	146231649	C	G	1	4	5	0
chr10	144160123	T	C	17	5	8	4
chr10	86998276	T	C	10	7	13	4
chr10	40057382	A	C	8	6	7	3
chr10	142461095	A	G	21	13	17	6
chr10	113725028	T	G	3	2	1	1
chr10	148490417	C	A	12	4	6	2
chr10	142517844	C	A	4	1	1	2
chr10	134133152	C	G	0	3	5	1
chr10	130455349	G	A	18	0	3	8
chr10	103312000	G	T	4	3	4	0
chr10	133661422	A	C	4	0	3	5
chr10	138757837	A	G	6	4	7	3
chr10	110028910	C	A	16	7	24	20
chr10	146228851	T	C	12	11	6	4
chr10	1393248	T	C	1	4	4	0
chr10	93982981	G	A	6	1	6	5
chr10	141287174	G	A	7	10	8	4
chr10	4088420	C	T	6	1	1	2
chr10	128506794	T	C	2	4	5	0
chr10	24577923	A	C	12	6	8	2
chr10	80653174	A	C	4	0	1	4
chr10	106970990	T	C	3	5	8	5
chr10	132897004	G	A	86	54	63	69
chr10	26137829	T	C	2	0	1	3
chr10	60030784	G	C	15	6	14	8
chr10	112409014	G	C	5	3	9	9
chr10	147005793	C	G	6	4	9	0
chr10	145631456	T	A	23	4	18	7
chr10	131651822	G	A	10	9	7	4
chr10	70051590	G	A	54	27	14	23
chr10	141731639	C	T	1	1	2	2
chr10	5269534	C	T	5	1	5	5
chr10	23264245	G	T	73	46	79	63
chr10	79069728	G	C	18	13	32	15
chr10	110756222	A	C	18	17	12	10
chr10	98581980	C	T	11	2	3	4
chr10	15924514	A	T	7	1	3	2
chr10	2655327	C	T	8	4	5	4
chr10	8922071	C	A	9	10	12	10
chr10	20745214	C	T	10	3	6	7
chr10	106669934	G	A	3	1	0	2
chr10	72561944	A	T	6	8	7	3
chr10	123737343	A	G	23	10	23	15
chr10	137137242	G	A	5	0	4	5
chr10	9747795	T	A	7	2	8	2
chr10	144026456	T	C	1	2	3	2
chr10	9836257	G	A	12	4	3	3
chr10	147430154	G	C	24	16	47	29
chr10	109632950	A	C	45	24	27	37
chr10	125599292	C	T	1	2	4	1
chr10	147135129	C	G	6	3	2	0
chr10	143998327	C	T	4	4	3	1
chr10	142144741	C	T	3	5	7	3
chr10	143709543	T	C	3	1	4	3
chr10	131629083	T	C	8	9	13	2
chr10	85544245	T	A	0	0	9	7
chr10	147360017	T	C	5	1	4	4
chr10	147133659	G	A	12	0	8	12
chr10	117803862	T	C	8	7	9	7
chr10	132895655	C	T	88	50	68	29
chr10	15035633	A	G	1	5	11	2
chr10	5253537	T	C	50	22	42	26
chr10	87005823	A	T	4	1	6	4
chr10	127274657	C	G	5	0	1	3
chr10	98564464	A	C	6	2	3	4
chr10	62064393	G	C	8	3	22	13
chr10	139514504	A	G	2	3	3	0
chr10	131651936	T	G	7	2	2	2
chr10	139485390	C	T	3	3	9	2
chr10	146553743	C	T	3	0	3	5
chr10	28368693	T	G	105	82	100	52
chr10	31276327	A	G	4	2	3	1
chr10	76229871	A	G	77	70	91	91
chr10	2143165	G	C	26	21	26	30
chr10	5169537	T	C	43	31	65	69
chr10	25667790	T	C	4	2	4	1
chr10	109724211	G	T	3	4	4	2
chr10	142504524	G	A	2	3	10	6
chr10	2136645	A	C	6	4	1	2
chr10	131622205	T	G	3	3	4	0
chr10	147132744	C	A	43	40	86	67
chr10	99120070	G	A	5	0	4	7
chr10	90732122	A	G	1	4	8	0
chr10	75519633	A	T	24	13	30	24
chr10	19562643	T	C	6	2	7	2
chr10	111255866	T	C	0	0	5	4
chr10	1442115	C	T	16	13	14	9
chr10	30627778	C	T	1	2	7	6
chr10	147119510	T	C	9	2	8	4
chr10	127946358	A	G	30	23	27	12
chr10	142611092	A	T	3	1	3	3
chr10	146944098	T	C	13	4	4	5
chr10	86997715	C	G	23	8	28	13
chr10	106672008	G	T	3	2	4	1
chr10	1932667	C	T	10	13	12	5
chr10	132148789	A	G	12	2	3	4
chr10	123492282	T	C	8	8	14	11
chr10	5169913	A	T	47	54	94	64
chr10	21766138	C	T	23	15	55	18
chr10	44079129	C	A	5	3	8	1
chr10	132896404	A	G	64	52	53	15
chr10	106296680	G	T	3	2	1	1
chr10	66321744	A	G	15	8	19	9
chr10	138123110	G	A	16	20	31	16
chr10	5248436	A	T	3	3	3	0
chr10	144549814	G	A	5	0	3	5
chr10	20173438	C	T	12	7	10	10
chr10	137307096	G	A	15	6	10	3
chr10	76048423	A	T	4	4	5	5
chr10	84721358	T	C	2	0	2	3
chr10	68853010	T	G	7	6	1	0
chr10	112409940	C	T	12	9	11	10
chr10	110453221	G	A	5	3	6	5
chr10	64870620	C	T	3	1	5	3
chr10	144159845	G	A	0	2	10	2
chr10	142655588	G	T	14	2	21	8
chr10	644831	A	G	2	2	1	1
chr10	66085919	T	C	14	2	10	7
chr10	134058447	C	A	20	5	11	8
chr10	122972327	A	C	4	0	5	3
chr10	28368609	G	A	143	161	144	113
chr10	45940794	C	G	498	149	315	107
chr10	148031335	C	G	5	2	3	4
chr10	88605956	G	A	10	8	2	4
chr10	76048592	A	G	1	1	3	3
chr10	62063064	C	G	6	3	6	6
chr10	89659430	A	G	9	2	2	3
chr10	117803850	A	T	8	5	9	8
chr10	10278227	T	C	4	6	4	2
chr10	19565003	C	T	58	50	39	41
chr10	47706762	A	T	23	20	10	11
chr10	98564948	A	T	9	5	5	2
chr10	104895305	A	G	14	2	11	17
chr10	136351054	A	C	2	0	2	3
chr10	65386503	A	G	3	3	7	2
chr10	109172035	C	T	4	5	15	3
chr10	5116531	A	G	1	1	3	2
chr10	19630213	A	G	20	9	4	2
chr10	144750074	C	T	64	63	88	71
chr10	142863635	G	A	3	1	2	3
chr10	117379597	G	C	1	0	4	4
chr10	16266662	G	T	87	69	113	94
chr10	98564471	C	T	5	2	2	3
chr10	76231972	G	A	93	25	53	18
chr10	88605968	A	G	11	10	3	3
chr10	117589545	A	G	6	3	4	2
chr10	45940807	T	C	467	324	317	250
chr10	147758979	C	T	11	3	5	3
chr10	86319764	A	C	103	56	132	71
chr10	146535521	T	A	2	4	8	2
chr10	136548993	G	C	0	1	4	2
chr10	147006811	C	T	16	7	17	7
chr10	136800494	C	T	9	11	16	9
chr10	131794973	T	C	8	3	13	3
chr10	16425581	T	C	45	26	30	29
chr10	88605897	C	T	5	2	5	4
chr10	144162005	C	T	6	6	8	5
chr10	76232054	A	C	6	3	9	5
chr10	46917280	T	A	39	30	72	41
chr10	85487035	T	G	8	4	3	1
chr10	84145846	C	T	5	5	4	3
chr10	130006377	G	A	10	4	9	5
chr10	123493417	T	C	17	13	30	15
chr10	13602098	A	G	3	1	11	5
chr10	145735803	G	T	34	23	19	23
chr10	5267898	G	C	14	9	7	6
chr10	1211982	A	G	22	22	23	20
chr10	46919996	G	C	4	4	9	0
chr10	20744862	A	G	23	4	5	8
chr10	95185691	C	T	11	5	18	3
chr10	5232786	C	T	20	13	17	7
chr10	88600713	C	T	6	2	9	2
chr10	144183859	A	G	5	3	5	3
chr10	107641644	T	C	12	13	20	10
chr10	147134495	G	C	3	3	5	2
chr10	76327497	A	G	3	1	2	2
chr10	131629197	A	G	16	5	9	7
chr10	66407813	G	A	15	8	7	4
chr10	148123946	C	T	5	3	7	5
chr10	1932673	A	G	12	14	11	4
chr10	132990546	T	C	3	0	6	6
chr10	13838776	G	A	0	2	5	1
chr10	138238708	C	T	9	3	6	2
chr10	2686912	C	G	7	1	5	2
chr10	62062886	G	C	174	118	164	110
chr10	144830509	G	T	14	13	10	9
chr10	4404659	C	T	9	4	0	3
chr10	147756842	G	A	4	0	3	3
chr10	23012657	G	A	9	9	6	6
chr10	25965799	C	T	11	1	4	4
chr10	81948519	T	C	47	33	34	38
chr10	28369362	C	G	47	49	53	43
chr10	4517508	G	C	29	11	17	5
chr10	66085817	A	G	7	2	12	3
chr10	129099880	C	A	5	1	1	3
chr10	86997762	T	C	8	15	29	19
chr10	132249098	G	C	6	2	1	3
chr10	23399657	C	T	4	6	4	1
chr10	74640374	G	A	10	3	10	6
chr10	116671399	G	A	8	3	6	7
chr10	63025966	T	G	6	2	3	4
chr10	143999900	T	C	1	3	4	2
chr10	10432363	C	A	5	0	3	3
chr10	28364157	G	A	408	344	353	247
chr10	146226062	G	A	5	9	16	10
chr10	16425652	T	C	36	18	25	30
chr10	13605693	T	A	13	6	12	7
chr10	8774306	C	T	2	4	19	17
chr10	45941275	T	A	105	72	114	80
chr10	77500557	G	C	15	8	13	4
chr10	27481731	G	C	7	2	1	4
chr10	123369271	C	A	1	0	2	3
chr10	76229420	T	C	133	105	113	60
chr10	66321390	C	T	12	4	12	5
chr10	146233315	A	G	8	4	0	2
chr10	140413882	T	G	18	1	10	6
chr10	99121299	A	G	3	3	2	0
chr10	63024092	G	T	22	17	11	11
chr10	142863067	C	T	2	3	4	0
chr10	146226090	G	A	11	4	10	4
chr10	75519552	C	T	35	39	64	54
chr10	112409708	C	T	10	4	18	11
chr10	102159127	T	C	9	12	8	5
chr10	117379458	T	C	2	1	9	5
chr10	106669940	C	G	3	1	0	2
chr10	128502558	T	G	4	1	1	2
chr10	144424101	T	C	20	4	8	7
chr10	123123453	T	G	5	1	8	9
chr10	1442720	G	A	5	1	8	7
chr10	144908446	T	C	1	4	5	2
chr10	147565732	T	C	5	2	4	4
chr10	70049315	G	A	53	39	31	34
chr10	146238212	A	G	0	1	6	3
chr10	117365534	T	C	5	3	0	1
chr10	5169525	T	G	43	30	62	56
chr10	147118951	T	G	4	0	4	6
chr10	117007123	C	T	5	2	1	1
chr10	138236519	C	T	10	1	5	3
chr10	57530592	T	G	4	2	7	1
chr10	147134659	C	A	54	36	29	23
chr10	96217451	T	A	2	1	3	3
chr10	23406105	T	G	8	4	4	2
chr10	46921346	G	T	145	156	148	127
chr10	30166055	G	A	5	2	1	3
chr10	5263417	G	A	5	2	15	10
chr10	117380609	T	C	7	8	7	3
chr10	113543821	T	C	26	11	8	7
chr10	133349886	C	T	2	1	2	2
chr10	26090946	C	G	2	4	2	0
chr10	145735846	C	T	11	7	13	9
chr10	86998080	C	A	17	18	20	11
chr10	86327799	A	G	11	6	9	11
chr10	30341373	A	T	6	4	10	6
chr10	138236697	T	G	8	4	2	2
chr10	1208544	C	G	13	16	9	6
chr10	71119938	T	G	22	7	15	3
chr10	83363172	A	T	51	37	38	20
chr10	114496625	T	C	1	2	4	2
chr10	47749289	T	C	10	2	6	9
chr10	1932056	C	T	7	2	2	5
chr10	2143853	A	C	4	4	2	0
chr10	45941017	T	C	739	437	307	219
chr10	146146341	A	G	7	7	2	2
chr10	8929745	C	G	8	5	18	16
chr10	143709572	A	C	3	4	6	4
chr10	138123328	T	C	22	20	27	22
chr10	137132035	A	T	8	0	0	4
chr10	132836480	C	A	5	3	3	3
chr10	66491647	G	A	5	4	10	5
chr10	1888124	C	T	140	84	111	29
chr10	85094646	G	T	5	2	2	1
chr10	132894861	C	A	55	47	53	19
chr10	123741475	G	A	8	1	4	2
chr10	124972965	G	T	3	3	0	0
chr10	143998656	G	A	8	4	2	2
chr10	2588368	G	A	6	5	1	0
chr10	66321620	T	G	7	2	6	3
chr10	147820449	C	A	2	2	2	1
chr10	144000640	T	A	6	8	4	0
chr10	83360306	A	T	34	17	31	8
chr10	35586674	G	C	5	2	0	2
chr10	45940234	G	A	184	84	136	54
chr10	80183323	A	T	8	5	10	4
chr10	42368473	T	C	8	5	5	7
chr10	15608700	C	T	7	3	5	1
chr10	10631997	C	T	1	0	3	4
chr10	4193191	C	A	11	5	4	6
chr10	145493283	G	A	15	15	24	17
chr10	112962798	G	A	5	7	6	0
chr10	85092623	T	C	121	86	38	27
chr10	120604115	A	G	7	5	8	8
chr10	144080447	T	G	6	3	2	0
chr10	86601872	C	T	5	2	3	3
chr10	1442772	A	G	11	6	14	3
chr10	87006228	T	C	19	12	11	9
chr10	88110520	C	T	23	14	9	17
chr10	148381399	G	C	3	3	4	1
chr10	145038917	C	A	43	11	40	29
chr10	647407	C	A	0	1	6	4
chr10	144162561	A	C	7	10	12	4
chr10	18714209	G	A	8	6	4	4
chr10	142655247	T	C	17	12	21	11
chr10	22175926	G	A	11	1	3	5
chr10	102164870	G	T	3	1	1	2
chr10	148051532	C	T	1	1	3	3
chr10	75492799	A	G	18	9	11	5
chr10	141580815	A	G	5	5	11	3
chr10	147426360	T	G	8	4	8	1
chr10	132878303	T	G	3	2	2	3
chr10	148435319	C	G	6	7	6	3
chr10	130170343	G	C	1	1	5	2
chr10	5056250	A	G	6	0	8	4
chr10	144162080	T	C	3	5	5	3
chr10	62064072	T	C	161	125	223	245
chr10	85746169	T	C	4	2	0	1
chr10	1921404	A	G	38	35	28	15
chr10	16425232	G	T	8	2	9	11
chr10	132191074	C	T	9	5	1	3
chr10	96767650	C	A	4	9	10	2
chr10	139488056	G	A	11	1	6	6
chr10	112963825	C	T	9	9	6	4
chr10	134034461	A	T	4	4	3	2
chr10	88111975	A	G	2	4	3	0
chr10	138237757	A	G	7	5	4	2
chr10	25322590	C	A	10	4	5	5
chr10	146588237	C	G	8	5	0	2
chr10	132990975	T	C	16	2	8	8
chr10	2655367	A	G	2	0	5	3
chr10	123053568	C	T	3	2	7	7
chr10	133678029	A	G	13	16	14	8
chr10	123490582	C	A	1	1	5	3
chr10	146233336	C	T	5	5	4	1
chr10	104895122	C	T	0	3	18	10
chr10	144173111	A	G	106	74	82	108
chr10	66405498	G	A	19	2	6	6
chr10	147385078	T	C	11	0	5	6
chr10	130170459	A	T	0	5	10	3
chr10	25780177	T	A	15	3	8	4
chr10	128510894	T	C	20	17	11	13
chr10	68697620	A	C	44	12	46	36
chr10	138524765	C	T	8	0	2	5
chr10	137137257	C	T	5	0	5	7
chr10	99238326	C	T	7	3	2	0
chr10	143713973	T	C	6	1	1	3
chr10	89911070	C	T	5	4	0	0
chr10	89906606	C	T	78	55	69	77
chr10	81944613	G	C	30	15	11	11
chr10	143959951	G	T	3	3	1	0
chr10	77087554	G	C	11	13	19	11
chr10	12806217	G	A	4	3	0	0
chr10	116866126	T	C	10	0	3	4
chr10	146535442	A	G	3	2	9	6
chr10	132026109	T	A	12	5	4	4
chr10	86997705	G	A	23	9	26	12
chr10	26090215	A	T	0	1	7	4
chr10	62063678	A	C	6	6	5	3
chr10	85091788	T	G	14	4	6	1
chr10	88105543	G	T	1	1	13	5
chr10	19563290	G	C	62	28	108	77
chr10	138245467	A	G	26	4	8	7
chr10	126914169	C	A	1	0	2	3
chr10	147570233	T	C	3	0	1	3
chr10	147359769	C	T	0	2	8	4
chr10	86899776	G	A	1	1	10	3
chr10	144550026	C	T	8	2	3	1
chr10	11828062	G	T	7	5	3	3
chr10	147135401	A	G	1	0	3	3
chr10	138300945	C	G	0	1	4	2
chr10	25554665	A	T	5	0	1	3
chr10	1888091	G	A	139	101	106	46
chr10	146727217	G	A	2	0	4	3
chr10	129046092	G	C	4	3	3	3
chr10	5118538	T	C	4	4	2	2
chr10	7483242	C	T	0	2	3	1
chr10	16425668	G	T	25	8	15	10
chr10	139488399	G	T	3	2	3	4
chr10	85738056	C	A	7	1	2	3
chr10	77559090	G	A	7	1	1	5
chr10	117705753	G	A	5	3	2	3
chr10	16425697	T	C	2	4	6	2
chr10	84912616	A	G	2	4	3	1
chr10	147133608	C	T	18	2	15	8
chr10	141563363	T	C	32	11	18	9
chr10	146999577	A	G	1	3	3	1
chr10	8336194	C	G	22	18	20	10
chr10	117380411	G	T	10	6	10	7
chr10	46921422	T	C	37	36	31	31
chr10	143725546	C	G	10	9	1	2
chr10	144549510	G	A	8	4	13	4
chr10	76229859	G	A	93	71	94	94
chr10	110037913	A	G	13	9	14	10
chr10	143998574	T	C	8	3	0	3
chr10	129884448	T	A	4	2	0	1
chr10	71120714	A	G	13	11	12	13
chr10	95271261	G	C	5	4	3	1
chr10	137656108	C	T	0	2	3	1
chr10	131622275	G	A	3	3	5	1
chr10	629277	T	G	3	1	7	2
chr10	66085814	T	C	8	2	12	3
chr10	12988500	G	C	1	2	8	4
chr10	13605848	G	A	22	6	8	8
chr10	9391609	G	A	3	4	6	0
chr10	135928131	G	A	1	4	10	1
chr10	147133569	A	G	141	105	82	96
chr10	70049413	C	T	39	40	42	28
chr10	2690740	C	T	7	3	5	0
chr10	5252821	C	T	47	45	41	16
chr10	133678599	C	T	3	1	6	3
chr10	142608098	G	A	36	17	25	23
chr10	138238424	G	T	10	7	3	3
chr10	122517816	C	G	8	3	14	4
chr10	131622257	C	T	3	2	3	1
chr10	84145840	C	G	6	5	3	3
chr10	138522351	G	A	2	0	2	3
chr10	132170464	G	C	3	2	5	1
chr10	137840439	G	A	6	4	5	6
chr10	130077155	C	T	3	1	1	2
chr10	117372333	T	C	9	6	1	3
chr10	641961	G	A	17	5	8	3
chr10	33609138	G	A	5	6	9	7
chr10	134555081	G	T	1	1	3	2
chr10	23085724	A	G	4	0	1	3
chr10	136800474	A	G	10	9	18	13
chr10	80093643	C	G	15	4	7	3
chr10	145612311	C	T	7	3	12	7
chr10	126548036	T	G	6	2	3	4
chr10	113158337	G	C	2	2	2	1
chr10	146676619	T	A	7	0	5	3
chr10	141549734	G	A	17	11	31	8
chr10	147969780	T	G	11	7	9	4
chr10	66321627	A	G	5	3	7	4
chr10	138524730	C	T	9	3	4	5
chr10	86997597	A	G	26	28	32	25
chr10	110037225	G	A	21	12	9	9
chr10	21767013	C	T	95	107	81	63
chr10	143724558	G	A	4	3	3	1
chr10	1210401	C	A	0	0	10	5
chr10	68697677	T	G	13	10	27	24
chr10	148823116	C	A	4	4	3	0
chr10	142144927	T	C	3	2	11	7
chr10	113511511	C	A	2	2	23	13
chr10	33608678	T	C	5	3	15	5
chr10	114668933	A	C	0	2	7	1
chr10	106970824	A	G	7	4	10	11
chr10	144550127	T	G	16	4	2	5
chr10	117949235	C	T	5	2	2	3
chr10	148332759	G	A	17	10	13	7
chr10	5386280	A	T	36	27	24	26
chr10	137132183	T	C	0	3	6	1
chr10	21766956	C	T	8	3	5	2
chr10	76231975	T	C	88	31	57	19
chr10	3691861	A	G	99	26	87	31
chr10	130458160	A	C	8	7	15	13
chr10	141549952	T	C	19	4	15	5
chr10	20173661	A	C	6	3	5	2
chr10	20748744	G	A	5	4	10	8
chr10	146783667	C	G	2	2	7	4
chr10	123736839	C	G	0	2	5	1
chr10	146242304	C	T	7	5	10	2
chr10	142852081	T	A	3	3	2	0
chr10	134611841	T	C	2	2	1	1
chr10	89911066	T	C	10	4	1	0
chr10	47763485	T	C	4	1	3	2
chr10	83323688	G	C	7	4	3	3
chr10	12813583	A	G	3	1	1	2
chr10	79836897	T	A	14	8	42	24
chr10	112963407	G	A	4	4	3	2
chr10	144750096	T	A	54	44	84	75
chr10	66321176	G	A	17	8	21	5
chr10	120184187	C	T	4	2	6	2
chr10	33617131	G	A	33	17	26	20
chr10	113627071	G	A	9	1	3	3
chr10	104895316	G	T	5	7	8	5
chr10	110970501	G	A	1	3	5	1
chr10	2687550	C	T	8	2	8	2
chr10	62063011	T	G	5	2	5	5
chr10	70920426	C	G	11	5	0	2
chr10	77909720	C	T	2	3	3	0
chr10	80182729	G	A	5	4	9	3
chr10	148372733	C	T	18	3	9	9
chr10	133678723	T	A	2	1	3	2
chr10	122971860	A	C	8	4	6	3
chr10	131456573	G	C	0	1	3	2
chr10	77494731	C	T	9	4	15	7
chr10	768703	C	T	14	9	21	14
chr10	1212000	C	G	23	19	16	17
chr10	130172764	G	A	6	5	8	5
chr10	10736591	A	T	48	39	23	30
chr10	85487038	A	G	8	4	3	1
chr10	141305482	C	T	5	1	1	2
chr10	41186768	T	A	1	2	2	1
chr10	104900721	T	C	6	2	9	7
chr10	117626677	G	A	8	5	0	2
chr10	131625081	T	C	11	11	4	3
chr10	76230277	A	G	184	137	245	145
chr10	12805572	A	G	5	4	3	3
chr10	139485415	T	A	1	3	5	2
chr10	145038637	T	C	34	27	34	18
chr10	104895189	G	A	3	0	9	4
chr10	147489262	C	T	74	35	99	52
chr10	146694984	G	A	28	8	18	9
chr10	146534525	T	A	6	9	5	0
chr10	141140710	C	T	5	3	2	0
chr10	10281897	A	T	4	2	2	4
chr10	137132137	G	A	1	1	4	2
chr10	107951611	A	G	12	10	8	2
chr10	772274	A	G	7	0	3	5
chr10	74683409	T	C	20	11	7	4
chr10	4200168	G	A	9	8	19	17
chr10	146689964	T	C	9	12	10	1
chr10	112964910	T	G	4	0	3	6
chr10	128595519	C	T	2	1	2	2
chr10	81943675	C	T	20	16	22	22
chr10	1209468	C	T	2	1	2	2
chr10	2655293	C	T	9	1	3	3
chr10	147125944	A	G	9	6	3	1
chr10	148367873	A	C	1	2	5	3
chr10	130458178	T	C	14	8	13	10
chr10	20753025	A	C	10	2	3	5
chr10	3597100	C	T	84	66	71	56
chr10	4119239	C	A	4	4	8	6
chr10	1443621	C	G	5	5	8	0
chr10	76231373	T	C	8	1	0	2
chr10	86317410	G	A	2	2	3	2
chr10	146676540	T	C	4	3	0	0
chr10	137307196	T	C	11	4	6	3
chr10	96711861	T	A	16	8	11	13
chr10	117705587	T	C	6	4	8	1
chr10	75492823	G	T	14	10	12	8
chr10	72889543	C	T	10	7	2	0
chr10	77913121	A	G	6	1	3	2
chr10	147117215	C	G	1	0	3	3
chr10	147578991	G	A	8	2	4	5
chr10	27531580	G	C	6	2	0	2
chr10	8398617	G	C	16	4	24	22
chr10	4199540	C	T	18	8	33	18
chr10	1494546	T	C	10	3	3	1
chr10	147385368	A	G	5	2	3	3
chr10	148391763	G	A	6	1	13	6
chr10	141549690	G	T	7	0	7	4
chr10	107641065	T	A	5	0	3	4
chr10	20425060	T	C	11	9	22	15
chr10	146540353	C	A	8	0	4	3
chr10	131622247	G	A	5	2	3	1
chr10	110756139	G	A	14	9	13	13
chr10	106970216	C	G	10	3	8	3
chr10	99121302	A	T	3	2	1	2
chr10	148200430	G	A	7	4	15	7
chr10	146535090	T	C	3	0	7	4
chr10	136549312	A	C	9	1	13	8
chr10	76226513	G	A	101	56	57	35
chr10	134062074	G	C	5	0	2	3
chr10	132162681	T	G	2	2	4	1
chr10	83362837	C	T	10	8	27	14
chr10	146690104	C	T	7	1	4	9
chr10	144830640	G	C	26	16	11	9
chr10	115640990	T	A	2	2	3	2
chr10	85088328	T	C	1	3	3	1
chr10	1920794	A	G	12	8	16	10
chr10	138234256	T	A	6	5	4	3
chr10	141287156	T	C	4	3	7	3
chr10	2687646	A	G	5	5	5	2
chr10	16424992	A	G	10	5	13	7
chr10	13166673	T	A	3	2	2	1
chr10	68853829	G	A	22	11	28	9
chr10	129936720	G	C	13	3	6	6
chr10	139487034	C	T	8	5	4	4
chr10	139616888	C	G	3	5	3	0
chr10	134555850	C	T	8	3	6	5
chr10	98564383	G	A	2	4	3	0
chr10	10282224	T	C	7	3	11	8
chr10	123121693	A	G	34	10	14	10
chr10	82359708	T	C	3	1	1	3
chr10	133439459	T	C	7	2	3	1
chr10	13239500	G	A	10	6	5	0
chr10	148126706	G	T	1	5	11	2
chr10	75493001	A	G	9	8	6	3
chr10	96770237	A	G	6	4	2	3
chr10	141562876	A	G	30	24	26	24
chr10	112409295	T	C	7	6	13	7
chr10	148127046	T	C	5	6	1	0
chr10	132247988	A	C	11	4	1	1
chr10	118311312	G	A	6	2	2	2
chr10	145675927	A	C	5	7	4	1
chr10	146237155	T	C	5	2	1	1
chr10	83325831	G	T	61	15	65	23
chr10	71120345	G	A	12	2	5	5
chr10	99121242	C	T	9	4	9	1
chr10	9087416	A	G	14	7	10	4
chr10	1439790	G	A	12	10	8	3
chr10	9747840	C	T	9	9	12	9
chr10	142461001	C	T	5	7	8	4
chr10	142144722	C	A	4	4	8	0
chr10	87005829	G	T	4	1	3	2
chr10	77903213	C	A	3	0	0	3
chr10	146745437	T	G	4	5	3	0
chr10	145740287	A	T	90	43	54	43
chr10	131628473	C	A	15	8	15	6
chr10	115865299	G	C	2	0	9	3
chr10	95185697	G	A	14	11	20	5
chr10	70920431	G	A	10	5	0	1
chr10	83363066	C	G	44	21	45	29
chr10	89048120	G	T	11	5	6	0
chr10	146146464	A	G	12	3	4	6
chr10	148332478	T	G	8	7	9	3
chr10	29509429	C	T	4	7	12	8
chr10	40823270	G	T	0	0	4	3
chr10	138239420	A	G	1	4	7	4
chr10	6915977	A	G	0	1	4	2
chr10	109725981	C	T	22	11	10	4
chr10	23406192	G	A	2	1	5	4
chr10	136798926	A	G	4	1	7	5
chr10	13434650	A	T	0	2	3	1
chr10	20742750	T	G	21	16	5	5
chr10	8336029	G	A	17	13	12	13
chr10	642000	A	T	18	8	8	4
chr10	148122516	T	A	3	3	3	2
chr10	123253442	C	T	26	10	39	24
chr10	19564063	A	G	30	28	66	41
chr10	141324996	T	G	8	2	2	2
chr10	138239418	C	T	1	3	6	3
chr10	86998328	A	C	8	8	34	14
chr10	137132147	C	A	1	1	3	3
chr10	64296363	A	T	0	3	5	1
chr10	148201832	T	A	10	0	9	5
chr10	75498170	G	C	1	1	9	3
chr10	138123479	A	G	34	24	31	22
chr10	4117993	T	C	4	3	11	5
chr10	4517432	G	T	12	9	33	15
chr10	127277114	T	C	3	3	2	2
chr10	144026442	G	T	1	2	2	1
chr10	105659160	T	C	3	5	11	1
chr10	147490332	C	T	36	32	61	56
chr10	141285949	A	G	8	7	3	4
chr10	89916910	C	T	5	1	7	5
chr10	85402825	G	A	2	1	3	3
chr10	131624901	T	C	10	5	6	4
chr10	14786268	C	G	3	0	7	3
chr10	144907438	A	G	5	3	6	3
chr10	138755319	T	C	2	2	2	1
chr10	115737448	T	G	4	0	7	6
chr10	147134496	C	T	4	4	6	2
chr10	140579955	T	C	1	0	6	3
chr10	10158720	T	C	4	0	1	3
chr10	145656438	G	A	6	3	2	1
chr10	130172815	C	T	12	2	5	4
chr10	9747907	A	G	339	317	1166	945
chr10	141549776	T	C	1	2	9	6
chr10	132989683	G	A	4	1	7	3
chr10	109627910	C	T	0	1	13	10
chr10	146227087	C	A	11	6	6	7
chr10	20152880	T	A	5	2	3	5
chr10	76051025	A	G	2	2	3	1
chr10	134058600	C	T	7	13	17	9
chr10	131635116	T	A	4	5	7	1
chr10	10633376	C	T	7	2	2	1
chr10	107951595	C	T	8	6	10	4
chr10	22856684	G	A	8	1	5	5
chr10	147758471	A	G	2	0	3	3
chr10	148089764	G	A	7	1	18	19
chr10	136547167	C	G	0	2	3	1
chr10	1164303	A	G	5	4	7	0
chr10	80095245	G	T	9	3	2	0
chr10	63364733	A	G	5	4	4	0
chr10	16264142	T	C	6	10	10	6
chr10	21767136	G	A	91	60	73	51
chr10	41581213	T	C	4	2	0	1
chr10	24956142	T	A	9	3	1	0
chr10	139373913	C	G	2	2	5	3
chr10	109633662	A	G	36	23	25	27
chr10	16266548	C	A	104	65	127	83
chr10	4403526	C	G	4	3	0	1
chr10	94526863	A	G	3	3	5	0
chr10	109724310	G	A	12	0	7	5
chr10	138524592	G	T	3	4	7	3
chr10	131651945	G	A	8	1	2	2
chr10	47653188	T	C	2	4	5	1
chr10	146228756	A	C	21	14	8	5
chr10	131629851	T	C	10	11	7	4
chr10	126259836	T	C	4	2	5	3
chr10	126913906	A	G	5	5	11	0
chr10	136800563	T	C	15	7	24	8
chr10	102242016	C	T	4	2	1	2
chr10	16424862	G	C	10	5	9	1
chr10	139486994	C	T	9	3	6	4
chr10	131630017	C	T	7	11	13	3
chr10	126913125	A	C	9	7	3	3
chr10	145739735	C	A	56	37	43	38
chr10	117800890	T	C	7	3	11	2
chr10	88530728	A	T	22	9	19	9
chr10	142503287	C	T	11	6	3	7
chr10	1443216	C	G	8	4	15	7
chr10	123253281	A	G	39	22	42	21
chr10	108204944	T	C	4	1	2	4
chr10	30631381	T	C	4	4	2	2
chr10	45940861	T	C	714	432	525	355
chr10	110037902	C	T	11	9	15	9
chr10	141579790	C	G	2	1	2	3
chr10	3599246	C	G	10	9	22	22
[truncated: 62,924 more rows]
